# Supplementary material for: Evaluation of Four Strategies for SARS-CoV-2 Detection: Characteristics and Prospects
Source: Microbiol Spectr. 2022 Oct 26;10(6):e02143-22. doi: 10.1128/spectrum.02143-22 (PMC9769534; doi:10.1128/spectrum.02143-22)
Supplement: Supplemental file 2 — Supplemental material. Download spectrum.02143-22-s0002.xlsx, XLSX file, 0.1 MB [file spectrum.02143-22-s0002.xlsx]

## Sheet: Single sampling tests
Daan	First test results	Variants	Target gene (Fluorescence channel)	Concentrations of inactivated cell culture supernatants (copies/mL)
				5×105			2.5×105			1.25×105			6.25×104			3.12×104			1.56×104			7.81×103			3.91×103			1.95×103
		Wild type	N (FAM)	33.28	34.12	33.5	35.66	35.36	35.22	36.69	36.9	37.66	35.84	36.22	35.9	37.3	NC	36.38	NC	37.52	37.81	NC	37.23	37.5	37.03	NC	NC	NC	NC	NC
			ORF1ab (VIC)	34.17	34.19	35.07	35.18	35.17	35.36	38.65	37.02	NC	38.67	36.32	NC	NC	38.68	NC	NC	38.12	38.21	NC	NC	NC	NC	NC	NC	NC	NC	NC
			Internal control (Cy5)	31.38	30.92	31.88	31.12	31.73	31.7	34.06	33.16	33.4	34.01	34.09	33.68	27.22	27.18	27.09	32.16	32.31	32.27	32.15	32.48	32.33	32.81	33.39	33.51	30.16	30.74	30.55
		Delta	N (FAM)	33.16	33.15	33.03	34.73	32.86	33.95	35.53	35.9	36.11	36.83	37.44	NC	37.89	NC	NC	NC	NC	37.52	NC	NC	NC	NC	NC	NC	NC	NC	NC
			ORF1ab (VIC)	35.65	35.3	35.6	36.13	36.93	36.23	NC	39.09	37.93	NC	NC	NC	NC	NC	NC	NC	NC	NC	NC	NC	NC	NC	NC	NC	NC	NC	NC
			Internal control (Cy5)	32.29	31.91	31.95	32.54	31.9	32.29	31.75	31.85	31.99	31.81	32.02	32.03	30.02	30.13	30.39	30.98	30.87	30.91	32.35	32.79	32.5	31.08	31.06	30.8	31.25	31.33	31.62
		Omicron	N (FAM)	32.78	32.98	32.11	34.37	34.36	35.21	36.03	37.65	35.4	37.58	NC	37.59	NC	37.45	37.99	39.66	NC	37.26	NC	NC	NC	NC	NC	NC	NC	NC	NC
			ORF1ab (VIC)	33.63	33.25	33.85	35.34	35.05	36.21	36.65	NC	38.31	38.37	NC	38.14	38.31	NC	NC	NC	NC	NC	NC	NC	NC	NC	NC	NC	NC	NC	NC
			Internal control (Cy5)	28.28	28.42	28.3	30.08	30.19	30.06	29.31	29.26	29.66	30.53	30.59	30.42	28.32	27.94	28.15	27.64	27.52	27.29	30.58	30.48	30.58	32.72	32.8	32.47	31.48	34.67	31.59
	Retest results	Variants	Target gene (Fluorescence channel)	Concentrations of inactivated cell culture supernatants (copies/mL)
				5×105			2.5×105			1.25×105			6.25×104			3.12×104			1.56×104			7.81×103			3.91×103			1.95×103
		Wild type	N (FAM)									38.37			36.85	37.5	NC	38.31					NC	NC	NC
			ORF1ab (VIC)									38.65			NC	39.07	NC	37.35					NC	NC	NC
			Internal control (Cy5)									35.37			34.22	29.07	28.9	28.6					33.62	33.68	35.07
		Delta	N (FAM)							37.45			38.43	38.3		NC					NC
			ORF1ab (VIC)							37.31			NC	NC		NC					NC
			Internal control (Cy5)							32.63			33.04	33.19		31.51					31.58
		Omicron	N (FAM)								36.29					NC	36.17	NC	NC		NC
			ORF1ab (VIC)								38.09					NC	NC	NC	NC		NC
			Internal control (Cy5)								30.86					29.56	29.64	29.23	29.67		28.88
	Positive rates	Variants		Concentrations of inactivated cell culture supernatants (copies/mL)
				5×105			2.5×105			1.25×105			6.25×104			3.12×104			1.56×104			7.81×103			3.91×103			1.95×103
		Wild type		100% (3/3)			100% (3/3)			100% (3/3)			100% (3/3)			66.67% (2/3)			66.67% (2/3)			0% (0/3)			0% (0/3)			0% (0/3)
		Delta		100% (3/3)			100% (3/3)			100% (3/3)			66.67% (2/3)			0% (0/3)			0% (0/3)			0% (0/3)			0% (0/3)			0% (0/3)
		Omicron		100% (3/3)			100% (3/3)			100% (3/3)			66.67% (2/3)			33.33% (1/3)			0% (0/3)			0% (0/3)			0% (0/3)			0% (0/3)
BioGerm	First test results	Variants	Target gene (Fluorescence channel)	Concentrations of inactivated cell culture supernatants (copies/mL)
				5×105			2.5×105			1.25×105			6.25×104			3.12×104			1.56×104			7.81×103			3.91×103			1.95×103
		Wild type	ORF1ab (FAM)	33.31	33.91	33.04	35.33	35.71	33.73	36.07	35.04	39.73	37.48	37.25	35.87	NC	37.26	35.86	37.13	NC	36.71	NC	NC	NC	NC	NC	NC	NC	NC	NC
			N (VIC)	34.16	33.86	33.32	34.37	36.38	34.11	35.32	35.15	35.16	37.05	35.09	35.52	35.31	NC	36.95	NC	36.34	37.06	NC	NC	NC	NC	36.57	NC	NC	NC	NC
			Internal control (ROX)	31.25	31.25	30.92	30.6	30.51	30.52	33.43	33.3	33.11	32.51	33.12	32.55	26.7	26.95	26.6	31.66	31.35	31.49	31.74	32.11	30.76	32.47	32.51	31.97	30.16	30.74	30.55
		Delta	ORF1ab (FAM)	32.65	34.12	34.96	35.05	34.75	33.23	36.89	37.01	36.73	NC	NC	NC	NC	NC	NC	NC	NC	NC	NC	NC	NC	NC	NC	NC	NC	NC	NC
			N (VIC)	32.93	33.18	33.43	34.76	34.62	34.3	35.5	35.79	36.28	37.15	37.16	37.28	NC	NC	NC	NC	37.05	NC	NC	NC	NC	NC	NC	NC	NC	NC	NC
			Internal control (ROX)	30.92	31.09	30.84	31.17	31.01	31.76	31.09	31.55	31.23	31.37	30.92	31.36	29.15	29.7	29.75	30.38	30.12	29.76	31.86	31.3	32.2	30.69	30.89	30.55	31.25	31.33	31.62
		Omicron	ORF1ab (FAM)	32.62	32.76	32.35	34	33.9	34.78	37.11	NC	37.26	36.97	NC	NC	NC	NC	NC	NC	NC	NC	NC	NC	NC	NC	NC	NC	NC	NC	NC
			N (VIC)	32.56	32.67	32.16	35.08	34.46	33.74	35.27	36.15	36.03	36	36.37	36.92	NC	36.09	36.97	NC	36.96	NC	NC	NC	NC	NC	NC	NC	NC	NC	NC
			Internal control (ROX)	27.64	27.73	28.14	29.2	28.3	28.21	28.83	29.26	29.02	29.84	28.98	28.48	27.75	27.77	27.05	26.87	27.14	26.53	29.48	29.75	30.15	32.15	31.59	32.08	31.48	34.67	31.59
	Retest results	Variants	Target gene (Fluorescence channel)	Concentrations of inactivated cell culture supernatants (copies/mL)
				5×105			2.5×105			1.25×105			6.25×104			3.12×104			1.56×104			7.81×103			3.91×103			1.95×103
		Wild type	ORF1ab (FAM)													NC	36.99		35.03	NC						NC
			N (VIC)													NC	NC		36.06	NC						NC
			Internal control (ROX)													26.9	26.88		32.52	31.5						32.74
		Delta	ORF1ab (FAM)										NC	NC	NC					NC
			N (VIC)										36.53	NC	36.36					NC
			Internal control (ROX)										31.52	31.43	31.4					30.02
		Omicron	ORF1ab (FAM)								36.22			34.38	32.58		34.8	NC		NC
			N (VIC)								35.46			36.75	36.94		NC	NC		NC
			Internal control (ROX)								29.47			28.85	28.89		27.94	27.88		27.05
	Positive rates	Variants		Concentrations of inactivated cell culture supernatants (copies/mL)
				5×105			2.5×105			1.25×105			6.25×104			3.12×104			1.56×104			7.81×103			3.91×103			1.95×103
		Wild type		100% (3/3)			100% (3/3)			100% (3/3)			100% (3/3)			66.67% (2/3)			66.67% (2/3)			0% (0/3)			0% (0/3)			0% (0/3)
		Delta		100% (3/3)			100% (3/3)			100% (3/3)			66.67% (2/3)			0% (0/3)			0% (0/3)			0% (0/3)			0% (0/3)			0% (0/3)
		Omicron		100% (3/3)			100% (3/3)			100% (3/3)			100% (3/3)			33.33% (1/3)			0% (0/3)			0% (0/3)			0% (0/3)			0% (0/3)
Sansure	First test results	Variants	Target gene (Fluorescence channel)	Concentrations of inactivated cell culture supernatants (copies/mL)
				5×105			2.5×105			1.25×105			6.25×104			3.12×104			1.56×104			7.81×103			3.91×103			1.95×103
		Wild type	ORF1ab (FAM)	32.99	32.93	32.89	33.81	34.66	34.95	35.11	35.9	36.04	36.28	36.75	36.65	37.41	37.34	37.84	37.07	37.91	37.97	38.8	38.12	38.33	NC	NC	NC	NC	NC	NC
			N (ROX)	32.37	32.47	32.08	33.56	33.03	33.4	34.38	34.18	34.68	35.83	36.3	35.1	36.24	37.52	35.28	36.33	37.33	36.79	38.38	38.01	NC	38.76	NC	37.52	NC	NC	NC
			Internal control (VIC)	29.14	29.67	29.06	28.91	29.16	29.22	30.75	31.26	31.9	31.25	31.47	32.02	25.78	25.54	25.91	29.52	30.1	30.22	30.14	30.72	30.4	31.35	31.04	31.13	31.02	31.07	30.98
		Delta	ORF1ab (FAM)	34.02	33.15	33.53	35.01	34.53	34.78	37.55	37.9	38.57	39.29	39.18	39.02	NC	39.95	NC	NC	NC	NC	39.43	NC	NC	NC	NC	NC	NC	NC	NC
			N (ROX)	31.57	31.29	31.52	32.41	32.22	33.29	34.07	34.23	34.49	36.03	38.47	36.28	38.38	37.83	37.75	37.34	38.57	38.02	NC	38.89	39.02	38.99	NC	NC	NC	NC	NC
			Internal control (VIC)	30.07	29.72	29.76	30.11	30.24	30.4	30.24	30.25	30.08	30.25	29.83	29.78	28.22	28.27	28.42	29.11	29.08	28.79	30.88	31	30.533	29.23	29.07	29.15	30.05	30.55	30.78
		Omicron	ORF1ab (FAM)	32.69	32.26	32.39	34.99	34.35	34.46	36.98	36.11	37.21	38.41	37.51	37.4	NC	38.35	39.67	NC	39.36	39.55	NC	NC	39.51	NC	NC	NC	NC	NC	NC
			N (ROX)	31.79	31.51	31.35	32.9	33.34	33.71	34.36	34.43	33.6	35.63	36.58	36.54	36.38	38.44	36.42	36.31	38.45	38.73	39.02	38.87	NC	NC	38.71	NC	NC	NC	NC
			Internal control (VIC)	26.49	26.6	26.61	28.1	28.05	28.06	27.45	27.57	27.58	58.49	28.9	28.1	26.47	26.33	26.44	25.85	25.83	25.99	28.53	28.32	28.86	30.23	30.45	30.3	29.52	29.43	29.74
	Retest results	Variants	Target gene (Fluorescence channel)	Concentrations of inactivated cell culture supernatants (copies/mL)
				5×105			2.5×105			1.25×105			6.25×104			3.12×104			1.56×104			7.81×103			3.91×103			1.95×103
		Wild type	ORF1ab (FAM)
			N (ROX)
			Internal control (VIC)
		Delta	ORF1ab (FAM)
			N (ROX)
			Internal control (VIC)
		Omicron	ORF1ab (FAM)
			N (ROX)
			Internal control (VIC)
	Positive rates	Variants		Concentrations of inactivated cell culture supernatants (copies/mL)
				5×105			2.5×105			1.25×105			6.25×104			3.12×104			1.56×104			7.81×103			3.91×103			1.95×103
		Wild type		100% (3/3)			100% (3/3)			100% (3/3)			100% (3/3)			100% (3/3)			100% (3/3)			100% (3/3)			66.67% (2/3)			0% (0/3)
		Delta		100% (3/3)			100% (3/3)			100% (3/3)			100% (3/3)			100% (3/3)			100% (3/3)			100% (3/3)			33.33% (1/3)			0% (0/3)
		Omicron		100% (3/3)			100% (3/3)			100% (3/3)			100% (3/3)			100% (3/3)			100% (3/3)			100% (3/3)			33.33% (1/3)			0% (0/3)
Liferiver	First test results	Variants	Target gene (Fluorescence channel)	Concentrations of inactivated cell culture supernatants (copies/mL)
				5×105			2.5×105			1.25×105			6.25×104			3.12×104			1.56×104			7.81×103			3.91×103			1.95×103
		Wild type	ORF1ab (FAM)	33.96	34.39	34.03	35.06	34.64	34.26	36.94	35.27	36.05	38.01	37.48	36.74	38.61	36.51	38.01	37.44	38.57	NC	37.9	NC	NC	NC	NC	NC	NC	NC	NC
			N (VIC)	34.1	34.03	33.1	34.67	35.19	34.55	35.2	35.31	35.78	37.98	36.57	35.58	38.22	37.18	NC	NC	38.21	NC	NC	NC	38.14	NC	NC	NC	NC	NC	NC
			E (TEXAS RED)	33.13	33.24	32.89	34.12	35.98	34.19	34.17	35.56	36.47	36.16	35.99	36.53	38.07	36.14	NC	NC	NC	NC	NC	NC	NC	NC	37.08	NC	NC	NC	NC
			Internal control (Cy5)	31.78	31.56	31.02	31.74	31.58	31.49	31.06	31.57	31.64	31.22	31.09	30.99	32.02	31.74	31.83	31.66	31.69	31.25	31.11	31.89	31.45	31.73	31.79	31.99	30.78	31.63	31.03
		Delta	ORF1ab (FAM)	34.84	34.34	34.82	35.89	35.77	35.19	37.2	38.26	36.61	NC	NC	NC	NC	NC	NC	NC	NC	NC	NC	NC	NC	NC	NC	NC	NC	NC	NC
			N (VIC)	32.6	33.15	32.57	34.12	34.62	33.28	36.4	35.95	36.71	NC	NC	37.07	NC	37.95	38.19	NC	NC	NC	NC	NC	NC	NC	NC	38.11	NC	NC	NC
			E (TEXAS RED)	32.48	33.15	32.3	33.97	33.67	33.08	36.98	36.97	36.35	36.99	NC	NC	NC	NC	NC	NC	NC	NC	NC	NC	NC	NC	NC	NC	NC	NC	NC
			Internal control (Cy5)	31.6	31.57	31.82	31.59	31.92	31.77	31.54	31.29	31.36	31.67	31.88	31.47	31.79	31.66	31.6	31.55	31.2	31.75	31.83	31.5	31.71	31.12	31.54	31.78	31.63	31.55	31.2
		Omicron	ORF1ab (FAM)	32.78	33.54	33.03	34.41	35.04	34.26	38.4	36.16	35.58	37.38	38.4	37.14	37.95	NC	NC	NC	37.11	NC	NC	NC	NC	NC	NC	NC	NC	NC	NC
			N (VIC)	33.08	32.67	33.08	34.9	35.41	34.79	36.35	36.56	38.12	36	36.72	37.96	NC	NC	38.19	38.08	NC	NC	NC	NC	NC	NC	NC	NC	NC	NC	NC
			E (TEXAS RED)	33.01	32.44	32.58	36.78	35.05	33.84	35.28	35.41	35.75	35.75	NC	36.98	35.82	NC	36.88	NC	NC	NC	36.63	NC	NC	NC	NC	NC	NC	NC	NC
			Internal control (Cy5)	31.08	31.54	31.09	31.63	31.74	31.44	31.36	31.52	31.49	31.4	31.64	31.72	31	31.46	31.54	31.5	31.78	31.22	31.37	31.46	31.08	31.82	31.46	31.58	31.39	31.33	31.29
	Retest results	Variants	Target gene (Fluorescence channel)	Concentrations of inactivated cell culture supernatants (copies/mL)
				5×105			2.5×105			1.25×105			6.25×104			3.12×104			1.56×104			7.81×103			3.91×103			1.95×103
		Wild type	ORF1ab (FAM)															NC	38.62			NC		NC		NC
			N (VIC)															36.53	35.86			38.06		36.87		NC
			E (TEXAS RED)															NC	35.89			NC		NC		NC
			Internal control (Cy5)															31.59	31.64			31.05		31.84		31.75
		Delta	ORF1ab (FAM)										NC		37.62		NC	39									NC
			N (VIC)										NC		NC		NC	35.6									NC
			E (TEXAS RED)										NC		NC		NC	35.92									NC
			Internal control (Cy5)										31		31.69		31.98	31.92									31.75
		Omicron	ORF1ab (FAM)																NC	NC		NC
			N (VIC)																36.6	NC		NC
			E (TEXAS RED)																NC	NC		NC
			Internal control (Cy5)																31.55	31.09		31.74
	Positive rates	Variants		Concentrations of inactivated cell culture supernatants (copies/mL)
				5×105			2.5×105			1.25×105			6.25×104			3.12×104			1.56×104			7.81×103			3.91×103			1.95×103
		Wild type		100% (3/3)			100% (3/3)			100% (3/3)			100% (3/3)			100% (3/3)			66.67% (2/3)			66.67% (2/3)			0% (0/3)			0% (0/3)
		Delta		100% (3/3)			100% (3/3)			100% (3/3)			33.33% (1/3)			33.33% (1/3)			0% (0/3)			0% (0/3)			0% (0/3)			0% (0/3)
		Omicron		100% (3/3)			100% (3/3)			100% (3/3)			100% (3/3)			66.67% (2/3)			33.33% (1/3)			0% (0/3)			0% (0/3)			0% (0/3)
EasyDiagnosis	First test results	Variants	Target gene (Fluorescence channel)	Concentrations of inactivated cell culture supernatants (copies/mL)
				5×105			2.5×105			1.25×105			6.25×104			3.12×104			1.56×104			7.81×103			3.91×103			1.95×103
		Wild type	N (FAM)	33.95	33.57	33.82	34.42	34.94	33.59	35.36	37.11	35.68	35.84	35.74	37.15	NC	36.19	36.83	36.14	36.22	36.21	37.9	NC	NC	NC	NC	NC	NC	NC	NC
			ORF1ab (VIC)	35.86	34.15	33.83	34.71	35.56	36.12	35.58	36.64	35.79	37.39	NC	36.45	37.31	NC	39.72	NC	NC	37.35	NC	NC	NC	NC	NC	NC	NC	NC	NC
			Internal control (ROX)	31.38	31.75	31.36	31.23	31.29	30.98	33.61	34.57	33.42	33.42	34.14	33.37	27.68	27.55	27.48	32.19	32.26	31.8	32.04	32.43	32.54	33.11	32.93	33.56	31.79	31.83	31.2
		Delta	N (FAM)	32.06	32.28	32.01	33.25	34.02	33.93	36.37	35.14	37.01	37.35	37.84	NC	NC	NC	NC	NC	NC	NC	NC	NC	NC	NC	NC	NC	NC	NC	NC
			ORF1ab (VIC)	35	34.41	35.19	34.48	36.02	35.07	NC	37.57	NC	NC	37.34	37.53	NC	37.68	36.55	NC	NC	NC	NC	NC	NC	NC	NC	NC	NC	NC	NC
			Internal control (ROX)	32.11	32.23	32.19	32.07	32.19	32.48	32.37	31.72	32.1	32.21	32.54	32.23	30.29	30.35	30.18	31.05	30.52	31.11	32.87	32.53	32.41	31.38	31.34	31.21	31.55	31.92	31.08
		Omicron	N (FAM)	32.21	32.38	31.9	35.04	34.22	34.9	34.71	36.06	35.79	36.32	36.33	37.13	NC	NC	NC	NC	NC	NC	NC	NC	NC	NC	NC	NC	NC	NC	NC
			ORF1ab (VIC)	32.59	33.02	33.04	35.51	35.39	34.95	37.36	35.85	36.11	37.57	37.33	36.54	37.22	37.6	NC	37.34	NC	NC	NC	37.36	NC	NC	NC	NC	NC	NC	NC
			Internal control (ROX)	28.43	28.66	28.73	29.72	29.94	29.96	29.29	29.35	29.76	30.38	30.29	30.71	28.29	28.08	28.2	27.79	28.04	27.92	30.4	30.63	30.73	32.61	32.91	32.83	32.43	32	31.8
	Retest results	Variants	Target gene (Fluorescence channel)	Concentrations of inactivated cell culture supernatants (copies/mL)
				5×105			2.5×105			1.25×105			6.25×104			3.12×104			1.56×104			7.81×103			3.91×103			1.95×103
		Wild type	N (FAM)											35.67		37.12	37.23	NC	NC	36.95		NC				NC
			ORF1ab (VIC)											36.12		37.34	37.58	36.62	NC	NC		NC				36.35
			Internal control (ROX)											33.76		27.93	27.86	27.74	32.06	32.08		32.18				32.74
		Delta	N (FAM)							36.39		NC	37.01		35.94		NC	NC
			ORF1ab (VIC)							36.23		35.77	NC		37.3		NC	NC
			Internal control (ROX)							32.08		32.58	32		32.12		30.37	30.3
		Omicron	N (FAM)													NC	NC		37.06				NC
			ORF1ab (VIC)													NC	NC		NC				NC
			Internal control (ROX)													28.1	28.34		28.1				31.04
	Positive rates	Variants		Concentrations of inactivated cell culture supernatants (copies/mL)
				5×105			2.5×105			1.25×105			6.25×104			3.12×104			1.56×104			7.81×103			3.91×103			1.95×103
		Wild type		100% (3/3)			100% (3/3)			100% (3/3)			100% (3/3)			66.67% (2/3)			33.33% (1/3)			0% (0/3)			0% (0/3)			0% (0/3)
		Delta		100% (3/3)			100% (3/3)			66.67% (2/3)			66.67% (2/3)			0% (0/3)			0% (0/3)			0% (0/3)			0% (0/3)			0% (0/3)
		Omicron		100% (3/3)			100% (3/3)			100% (3/3)			100% (3/3)			0% (0/3)			0% (0/3)			0% (0/3)			0% (0/3)			0% (0/3)

## Sheet: 20-in-1 pooling tests
Daan	First test results	Variants	Target gene (Fluorescence channel)	Concentrations of inactivated cell culture supernatants (copies/mL)
				5×105			2.5×105			1.25×105			6.25×104			3.12×104			1.56×104			7.81×103			3.91×103			1.95×103
		Wild type	N (FAM)	36.38	38.09	36.31	33.47	34	33.85	NC	37.24	38.78	NC	NC	38.19	NC	38.03	37.81	NC	NC	NC	NC	NC	NC	NC	NC	NC	NC	NC	NC
			ORF1ab (VIC)	36.57	38.01	36.39	35.89	35.59	36.07	NC	38.24	37.85	36.78	38.12	38.07	38.02	NC	NC	NC	NC	NC	NC	NC	NC	NC	NC	NC	NC	NC	NC
			Internal control (Cy5)	31.18	30.9	31.29	29.03	28.98	29.43	31.13	31.21	31.63	31.08	31.02	31.15	29.61	29.74	29.93	28.84	28.87	28.85	30.85	30.94	30.8	30.84	30.94	30.8	30.52	30.23	30.74
		Delta	N (FAM)	37.21	34.82	37.1	38.16	NC	37.25	NC	NC	36.77	NC	NC	NC	NC	NC	NC	NC	NC	NC	NC	NC	37.21	NC	NC	NC	NC	NC	NC
			ORF1ab (VIC)	37.08	39.04	NC	NC	NC	NC	38.83	NC	NC	NC	NC	NC	NC	NC	NC	NC	NC	NC	NC	NC	NC	39.54	NC	NC	NC	NC	NC
			Internal control (Cy5)	30.82	30.59	30.52	29.76	29.64	29.34	29.78	30.16	30.38	30.04	30.05	30.34	30.61	30.64	30.27	30.37	30.5	30.08	28.61	28.31	28.37	29.95	30.81	29.63	31.24	31.02	31.2
		Omicron	N (FAM)	34.88	35.34	36.06	38.49	37.16	NC	38.52	38.35	36.42	37.53	NC	NC	NC	NC	NC	NC	NC	37.16	NC	NC	NC	NC	NC	NC	NC	NC	NC
			ORF1ab (VIC)	35.77	35.8	37.4	NC	38.62	38.6	NC	NC	NC	NC	NC	NC	38.5	NC	NC	NC	NC	38.38	NC	NC	NC	NC	NC	NC	NC	NC	NC
			Internal control (Cy5)	29.17	28.19	28.18	28.52	28.45	28.5	27.63	28.47	27.43	29.01	28.94	28.88	28.65	28.28	27.78	28.68	28.79	30.37	28.05	27.53	28.81	27.77	27	27.95	30.55	30.73	30.95
	Retest results	Variants	Target gene (Fluorescence channel)	Concentrations of inactivated cell culture supernatants (copies/mL)
				5×105			2.5×105			1.25×105			6.25×104			3.12×104			1.56×104			7.81×103			3.91×103			1.95×103
		Wild type	N (FAM)										NC	36.73		NC	38.01	38.16
			ORF1ab (VIC)										NC	NC		NC	NC	NC
			Internal control (Cy5)										29.14	29.48		28.09	28.08	27.78
		Delta	N (FAM)			38.12	37.45		NC	NC		NC												NC	NC
			ORF1ab (VIC)			38.6	NC		38.54	NC		38.6												NC	NC
			Internal control (Cy5)			29.27	27.98		28.06	29.96		30.05												28.4	29.88
		Omicron	N (FAM)				36.31		37.29	NC	38.2	36.96	NC			NC
			ORF1ab (VIC)				NC		39.4	NC	38.18	NC	NC			NC
			Internal control (Cy5)				27.96		27.71	27.63	27.47	27.45	28.59			27.16
	Positive rates	Variants		Concentrations of inactivated cell culture supernatants (copies/mL)
				5×105			2.5×105			1.25×105			6.25×104			3.12×104			1.56×104			7.81×103			3.91×103			1.95×103
		Wild type		100% (3/3)			100% (3/3)			66.67% (2/3)			66.67% (2/3)			66.67% (2/3)			0% (0/3)			0% (0/3)			0% (0/3)			0% (0/3)
		Delta		100% (3/3)			66.67% (2/3)			33.33% (1/3)			0% (0/3)			0% (0/3)			0% (0/3)			0% (0/3)			0% (0/3)			0% (0/3)
		Omicron		100% (3/3)			100% (3/3)			66.67% (2/3)			0% (0/3)			0% (0/3)			0% (0/3)			0% (0/3)			0% (0/3)			0% (0/3)
BioGerm	First test results	Variants	Target gene (Fluorescence channel)	Concentrations of inactivated cell culture supernatants (copies/mL)
				5×105			2.5×105			1.25×105			6.25×104			3.12×104			1.56×104			7.81×103			3.91×103			1.95×103
		Wild type	ORF1ab (FAM)	NC	34.59	36.48	34.09	36.07	NC	36.12	36.19	NC	NC	36.71	36.54	NC	35.15	NC	NC	NC	NC	NC	NC	NC	NC	NC	NC	NC	NC	NC
			N (VIC)	34.66	35.61	34.87	32.84	33.78	33.69	NC	NC	39.43	NC	NC	36.68	36.97	NC	NC	NC	NC	NC	NC	NC	NC	NC	NC	NC	NC	NC	NC
			Internal control (ROX)	29	29.57	29.75	27.36	27.54	27.68	29.61	29.53	29.79	28.61	29.08	29.24	27.79	27.65	28.08	26.55	26.54	26.64	28.6	28.56	29.01	28.47	28.71	28.51	28.74	28.52	28.22
		Delta	ORF1ab (FAM)	35.05	35.86	NC	35.95	36.09	39.67	NC	NC	36.34	NC	NC	NC	NC	NC	NC	NC	35.79	NC	NC	NC	NC	NC	NC	NC	NC	NC	NC
			N (VIC)	34.02	34.39	34.46	36.73	36.04	34.71	37.84	NC	NC	36.82	NC	36.93	NC	NC	NC	NC	NC	NC	NC	NC	NC	NC	NC	NC	NC	NC	NC
			Internal control (ROX)	28.89	28.73	29.15	28.07	27.96	27.97	29.87	30	29.8	29.15	29.31	29.47	29.14	29.16	29.01	29.24	29.34	29.4	27.74	27.8	27.52	28.69	29.04	29.01	28.98	29.05	28.72
		Omicron	ORF1ab (FAM)	35.24	35.79	35.5	36.39	NC	36.55	36.72	36.02	NC	NC	NC	NC	NC	NC	NC	NC	NC	NC	NC	NC	NC	NC	NC	NC	NC	NC	NC
			N (VIC)	34.27	34.56	33.86	NC	37	34.88	36.03	NC	NC	NC	NC	36.79	NC	NC	NC	NC	NC	NC	NC	NC	NC	NC	NC	NC	NC	NC	NC
			Internal control (ROX)	27.34	27.63	27.37	27.27	27.21	27.25	27.04	27.1	27.05	28.11	27.85	28.02	26.72	26.75	26.56	27.47	27.57	27.3	26.52	27.13	26.71	26.46	26.56	26.45	29.77	29.02	29.44
	Retest results	Variants	Target gene (Fluorescence channel)	Concentrations of inactivated cell culture supernatants (copies/mL)
				5×105			2.5×105			1.25×105			6.25×104			3.12×104			1.56×104			7.81×103			3.91×103			1.95×103
		Wild type	ORF1ab (FAM)	NC					36.22	37.32	NC	NC		NC		35.76	NC									NC
			N (VIC)	35.58					33.1	37.78	36.55	NC		NC		35.19	NC									36.35
			Internal control (ROX)	25.43					23.54	25.79	26.08	26.12		24.06		24.87	23.88									32.74
		Delta	ORF1ab (FAM)			NC				NC		NC	NC		36.41					NC
			N (VIC)			34.4				37.55		NC	NC		37.11					NC
			Internal control (ROX)			25.73				28.89		25.41	25.49		25.56					23.31
		Omicron	ORF1ab (FAM)				NC	NC			NC				NC
			N (VIC)				37.34	37.52			NC				37.72
			Internal control (ROX)				23.27	23			24.09				23.62
	Positive rates	Variants		Concentrations of inactivated cell culture supernatants (copies/mL)
				5×105			2.5×105			1.25×105			6.25×104			3.12×104			1.56×104			7.81×103			3.91×103			1.95×103
		Wild type		100% (3/3)			100% (3/3)			66.67% (2/3)			33.33% (1/3)			33.33% (1/3)			0% (0/3)			0% (0/3)			0% (0/3)			0% (0/3)
		Delta		100% (3/3)			100% (3/3)			33.33% (1/3)			33.33% (1/3)			0% (0/3)			0% (0/3)			0% (0/3)			0% (0/3)			0% (0/3)
		Omicron		100% (3/3)			100% (3/3)			33.33% (1/3)			33.33% (1/3)			0% (0/3)			0% (0/3)			0% (0/3)			0% (0/3)			0% (0/3)
Sansure	First test results	Variants	Target gene (Fluorescence channel)	Concentrations of inactivated cell culture supernatants (copies/mL)
				5×105			2.5×105			1.25×105			6.25×104			3.12×104			1.56×104			7.81×103			3.91×103			1.95×103
		Wild type	ORF1ab (FAM)	34.8	34.7	35.46	34.46	34.55	34.29	37.6	37.49	37.05	36.87	37.95	37.93	37.61	38.78	39.01	38.31	NC	37.15	NC	NC	39.46	NC	NC	NC	NC	NC	NC
			N (ROX)	33.13	33.69	33.77	32.08	31.56	31.83	35.54	37.25	35.14	35.98	36.03	35.94	36.74	36.91	NC	36.39	NC	36.24	NC	NC	NC	NC	NC	NC	NC	NC	NC
			Internal control (VIC)	26.52	26.52	27.52	25.45	25.74	25.63	27.22	27.56	27.74	26.89	27.09	27.03	26.07	26.24	25.77	25.04	24.89	25.13	26.57	26.73	26.9	26.5	26.2	26.51	25.55	25.89	25.47
		Delta	ORF1ab (FAM)	35.42	36.19	35.15	36.92	37.66	37.34	38.03	39.09	NC	NC	NC	NC	39.05	39.33	NC	NC	NC	39.88	NC	NC	38.04	NC	NC	NC	NC	NC	NC
			N (ROX)	33.64	34.09	33.42	34.47	34.07	34.67	37.64	36.8	36.35	38.29	NC	37.53	NC	38.11	NC	NC	NC	NC	NC	NC	NC	NC	NC	NC	NC	NC	NC
			Internal control (VIC)	26.57	26.73	26.48	25.72	26.09	25.92	27.53	27.66	27.82	27.54	27.56	27.46	26.96	27.4	27.24	28.04	27.88	27.77	26.14	26.02	26.19	27.53	27.79	27.38	26.73	26.74	26.98
		Omicron	ORF1ab (FAM)	35.4	34.81	34.54	38.16	37.9	37.13	37.89	NC	38.79	38.61	NC	37.96	NC	NC	NC	NC	NC	NC	NC	NC	NC	NC	NC	NC	NC	NC	NC
			N (ROX)	33.7	33.58	34.98	37.13	36.31	35.38	36.68	35.88	37.48	37.31	38.43	37.17	NC	38.22	NC	NC	NC	37.06	NC	NC	NC	NC	NC	NC	NC	NC	NC
			Internal control (VIC)	25.14	25.49	26.03	26.01	26.01	25.39	25.37	25.3	25.88	26.36	26.3	26.01	24.97	25.23	25.2	26	25.95	26.1	25.26	24.91	25.51	24.81	25.4	24.98	26.02	25.78	25.87
	Retest results	Variants	Target gene (Fluorescence channel)	Concentrations of inactivated cell culture supernatants (copies/mL)
				5×105			2.5×105			1.25×105			6.25×104			3.12×104			1.56×104			7.81×103			3.91×103			1.95×103
		Wild type	ORF1ab (FAM)
			N (ROX)
			Internal control (VIC)
		Delta	ORF1ab (FAM)
			N (ROX)
			Internal control (VIC)
		Omicron	ORF1ab (FAM)
			N (ROX)
			Internal control (VIC)
	Positive rates	Variants		Concentrations of inactivated cell culture supernatants (copies/mL)
				5×105			2.5×105			1.25×105			6.25×104			3.12×104			1.56×104			7.81×103			3.91×103			1.95×103
		Wild type		100% (3/3)			100% (3/3)			100% (3/3)			100% (3/3)			100% (3/3)			66.67% (2/3)			33.33% (1/3)			0% (0/3)			0% (0/3)
		Delta		100% (3/3)			100% (3/3)			100% (3/3)			66.67% (2/3)			66.67% (2/3)			33.33% (1/3)			33.33% (1/3)			0% (0/3)			0% (0/3)
		Omicron		100% (3/3)			100% (3/3)			100% (3/3)			100% (3/3)			33.33% (1/3)			33.33% (1/3)			0% (0/3)			0% (0/3)			0% (0/3)
Liferiver	First test results	Variants	Target gene (Fluorescence channel)	Concentrations of inactivated cell culture supernatants (copies/mL)
				5×105			2.5×105			1.25×105			6.25×104			3.12×104			1.56×104			7.81×103			3.91×103			1.95×103
		Wild type	ORF1ab (FAM)	36	35.79	37.22	36.02	36.75	35.97	36.82	NC	37.64	38.42	37	38.16	39.67	36.98	34.5	NC	NC	37.22	NC	NC	37.23	NC	NC	NC	NC	NC	NC
			N (VIC)	36.43	35.79	37.07	34.16	34.29	35.02	NC	NC	NC	NC	38.05	NC	NC	NC	42.45	NC	NC	NC	NC	NC	NC	42.76	NC	NC	NC	NC	NC
			E (TEXAS RED)	NC	NC	NC	32.92	33.84	33.43	34.55	36.33	34.62	NC	36.75	NC	NC	NC	37.26	NC	NC	NC	NC	NC	NC	NC	NC	NC	NC	NC	NC
			Internal control (Cy5)	31.01	31.7	31.58	31.2	31.87	31.11	31.57	31.26	31.39	31.69	31.66	31.88	31.46	1.87	31.5	31.05	31.16	31.43	31.9	31.12	31.3	31.83	31.58	31.6	31.82	31.96	31.61
		Delta	ORF1ab (FAM)	36.59	36.49	38.49	39.09	NC	39.14	NC	NC	NC	NC	NC	NC	NC	NC	38.64	37.48	NC	NC	NC	NC	38.39	NC	NC	38.28	NC	NC	NC
			N (VIC)	36.19	35.21	35.91	36.48	36.39	38.21	NC	36.81	NC	NC	NC	NC	NC	NC	NC	NC	NC	NC	NC	NC	NC	NC	NC	NC	NC	NC	NC
			E (TEXAS RED)	36.48	36.25	35.2	NC	36.48	36.6	NC	NC	36.34	NC	NC	NC	NC	NC	NC	NC	NC	NC	NC	NC	NC	NC	NC	NC	NC	NC	NC
			Internal control (Cy5)	31.58	31.78	31.88	31.65	31.82	31.11	32.71	31.45	31.21	31.14	31.47	31.11	31.21	31.31	31.25	31.26	31.18	31.68	31.22	31.02	31.73	31.99	31.89	31.03	31.42	31.49	31.69
		Omicron	ORF1ab (FAM)	38.8	36.48	37.38	37.64	37.19	38.92	38.48	NC	NC	NC	NC	NC	NC	NC	NC	NC	NC	NC	NC	NC	38.58	NC	NC	NC	NC	NC	NC
			N (VIC)	35.23	35.84	34.69	35.66	36.3	37.17	NC	36.12	37.36	NC	NC	NC	NC	NC	NC	NC	NC	NC	NC	NC	NC	NC	NC	NC	NC	NC	NC
			E (TEXAS RED)	36.7	37.21	34.24	NC	NC	37.11	NC	36.47	NC	NC	NC	37.21	NC	NC	NC	NC	NC	NC	NC	NC	NC	NC	NC	NC	NC	NC	NC
			Internal control (Cy5)	31.87	31.39	31.9	31.31	31.53	31.92	31.09	31.77	31.27	31.9	31.12	31.36	31.67	31.48	31.93	31.47	31.58	31.71	31.81	31.52	31.75	31.96	31.75	31.35	31.13	31.09	31.94
	Retest results	Variants	Target gene (Fluorescence channel)	Concentrations of inactivated cell culture supernatants (copies/mL)
				5×105			2.5×105			1.25×105			6.25×104			3.12×104			1.56×104			7.81×103			3.91×103			1.95×103
		Wild type	ORF1ab (FAM)								NC		NC		38.02	NC	37.05				38.13			37.97	NC
			N (VIC)								35.4		38.52		36.21	NC	38.49				NC			37.66	NC
			E (TEXAS RED)								33.25		NC		35.56	NC	NC				NC			NC	NC
			Internal control (Cy5)								31.16		31.05		31.62	31.8	31.05				31.21			31.59	31.03
		Delta	ORF1ab (FAM)								NC	NC						NC	NC					NC			NC
			N (VIC)								NC	36.07						NC	NC					NC			NC
			E (TEXAS RED)								NC	36.5						NC	NC					NC			NC
			Internal control (Cy5)								31.2	31.36						31.66	31.49					31.32			31.86
		Omicron	ORF1ab (FAM)							38.34		38.52			NC									NC
			N (VIC)							NC		NC			NC									NC
			E (TEXAS RED)							NC		NC			NC									NC
			Internal control (Cy5)							31.9		31.55			31.28									31.7
	Positive rates	Variants		Concentrations of inactivated cell culture supernatants (copies/mL)
				5×105			2.5×105			1.25×105			6.25×104			3.12×104			1.56×104			7.81×103			3.91×103			1.95×103
		Wild type		100% (3/3)			100% (3/3)			100% (3/3)			100% (3/3)			66.67% (2/3)			33.33% (1/3)			33.33% (1/3)			0% (0/3)			0% (0/3)
		Delta		100% (3/3)			100% (3/3)			33.33% (1/3)			0% (0/3)			0% (0/3)			0% (0/3)			0% (0/3)			0% (0/3)			0% (0/3)
		Omicron		100% (3/3)			100% (3/3)			100% (3/3)			0% (0/3)			0% (0/3)			0% (0/3)			0% (0/3)			0% (0/3)			0% (0/3)
EasyDiagnosis	First test results	Variants	Target gene (Fluorescence channel)	Concentrations of inactivated cell culture supernatants (copies/mL)
				5×105			2.5×105			1.25×105			6.25×104			3.12×104			1.56×104			7.81×103			3.91×103			1.95×103
		Wild type	N (FAM)	33.85	33.96	33.71	32.35	33.15	33.19	36.76	35.48	36.12	NC	35.87	36.02	NC	NC	NC	NC	NC	NC	NC	NC	NC	NC	NC	NC	NC	NC	NC
			ORF1ab (VIC)	36.68	35.21	34.3	35.53	34.33	35.23	37.15	35.89	36.71	36.02	NC	37.26	NC	NC	NC	36.79	NC	NC	NC	NC	NC	NC	NC	NC	NC	NC	NC
			Internal control (ROX)	30.03	30.13	30.19	27.9	28.27	28.16	30.21	30.65	30.31	29.38	29.78	29.93	28.38	28.65	28.61	27.26	27.32	27.47	29.43	29.58	29.65	29.34	29.29	29.32	29.02	28.78	28.56
		Delta	N (FAM)	37	36	34.61	35.42	37.18	35.48	36.06	36.74	36.08	36.23	NC	37.16	NC	NC	NC	NC	NC	NC	NC	NC	NC	NC	NC	NC	NC	NC	NC
			ORF1ab (VIC)	37.06	35.8	35.17	NC	36.18	37.33	NC	37.15	NC	NC	NC	NC	NC	NC	NC	NC	NC	NC	NC	NC	NC	NC	NC	NC	NC	NC	NC
			Internal control (ROX)	29.32	29.13	29.22	28.35	28.19	28.11	30.54	30.37	30.24	29.72	29.87	30.16	29.71	29.8	29.43	29.95	30.07	30.16	28.4	28.36	28.21	29.74	29.57	29.51	29.34	29.05	29.33
		Omicron	N (FAM)	36.97	34.11	34.66	36.57	36.94	36.82	NC	36	36.24	NC	37.02	37	NC	NC	NC	NC	NC	NC	NC	NC	NC	NC	NC	NC	NC	NC	NC
			ORF1ab (VIC)	35.48	35.48	34.34	NC	37.24	36.14	NC	NC	36.34	NC	37.21	NC	NC	NC	NC	NC	NC	NC	NC	NC	NC	NC	NC	NC	NC	NC	NC
			Internal control (ROX)	28.05	28.04	28.1	27.8	27.81	27.95	27.6	27.68	27.61	28.49	28.45	28.61	27.08	27.36	27.51	28.04	28.14	28.32	27.45	27.57	27.76	26.98	27.09	27.13	27.85	27.43	27.53
	Retest results	Variants	Target gene (Fluorescence channel)	Concentrations of inactivated cell culture supernatants (copies/mL)
				5×105			2.5×105			1.25×105			6.25×104			3.12×104			1.56×104			7.81×103			3.91×103			1.95×103
		Wild type	N (FAM)										NC	NC					NC
			ORF1ab (VIC)										35.05	34.88					NC
			Internal control (ROX)										30.13	30.31					27.97
		Delta	N (FAM)				34.08			NC		36.75	NC		NC
			ORF1ab (VIC)				NC			36.4		36.85	NC		NC
			Internal control (ROX)				29.06			31.22		31.3	30.43		30.35
		Omicron	N (FAM)				37.01				NC				NC
			ORF1ab (VIC)				35.49				35.01				NC
			Internal control (ROX)				28.77				28.54				29.26
	Positive rates	Variants		Concentrations of inactivated cell culture supernatants (copies/mL)
				5×105			2.5×105			1.25×105			6.25×104			3.12×104			1.56×104			7.81×103			3.91×103			1.95×103
		Wild type		100% (3/3)			100% (3/3)			100% (3/3)			33.33% (1/3)			0% (0/3)			0% (0/3)			0% (0/3)			0% (0/3)			0% (0/3)
		Delta		100% (3/3)			66.67% (2/3)			66.67% (2/3)			0% (0/3)			0% (0/3)			0% (0/3)			0% (0/3)			0% (0/3)			0% (0/3)
		Omicron		100% (3/3)			100% (3/3)			33.33% (1/3)			33.33% (1/3)			0% (0/3)			0% (0/3)			0% (0/3)			0% (0/3)			0% (0/3)

## Sheet: Point-of-care test
Positive rates	Variants	Concentrations of inactivated cell culture supernatants (copies/mL)
		5×105	2.5×105	1.25×105	6.25×104	3.12×104	1.56×104	7.81×103	3.91×103	1.95×103
	Wild type	100% (3/3)	100% (3/3)	100% (3/3)	100% (3/3)	100% (3/3)	100% (3/3)	33.33% (1/3)	33.33% (1/3)	0% (0/3)
	Delta	100% (3/3)	100% (3/3)	100% (3/3)	100% (3/3)	100% (3/3)	100% (3/3)	33.33% (1/3)	33.33% (1/3)	0% (0/3)
	Omicron	100% (3/3)	100% (3/3)	100% (3/3)	100% (3/3)	100% (3/3)	100% (3/3)	33.33% (1/3)	33.33% (1/3)	0% (0/3)

## Sheet: Rapid antigen tests
Positive rates	Inactivated cell culture supernatants	Detection kits	Wild type (copies/mL)									Delta (copies/mL)									Omicron (copies/mL)
			1×108	5×107	2.5×107	1.25×107	6.25×106	3.12×106	1.56×106	7.81×105	3.91×105	1×108	5×107	2.5×107	1.25×107	6.25×106	3.12×106	1.56×106	7.81×105	3.91×105	1×108	5×107	2.5×107	1.25×107	6.25×106	3.12×106	1.56×106	7.81×105	3.91×105
		BGI	100% (3/3)	100% (3/3)	100% (3/3)	100% (3/3)	100% (3/3)	100% (3/3)	33.33% (1/3)	0% (0/3)	0% (0/3)	100% (3/3)	100% (3/3)	100% (3/3)	100% (3/3)	100% (3/3)	100% (3/3)	100% (3/3)	100% (3/3)	0% (0/3)	100% (3/3)	100% (3/3)	100% (3/3)	100% (3/3)	100% (3/3)	100% (3/3)	100% (3/3)	0% (0/3)	0% (0/3)
		Savant	100% (3/3)	100% (3/3)	100% (3/3)	100% (3/3)	100% (3/3)	100% (3/3)	33.33% (1/3)	0% (0/3)	0% (0/3)	100% (3/3)	100% (3/3)	100% (3/3)	100% (3/3)	100% (3/3)	100% (3/3)	100% (3/3)	0% (0/3)	0% (0/3)	100% (3/3)	100% (3/3)	100% (3/3)	100% (3/3)	100% (3/3)	100% (3/3)	100% (3/3)	0% (0/3)	0% (0/3)
		Jinwofu	100% (3/3)	100% (3/3)	100% (3/3)	100% (3/3)	66.67% (2/3)	0% (0/3)	0% (0/3)	0% (0/3)	0% (0/3)	100% (3/3)	100% (3/3)	100% (3/3)	100% (3/3)	100% (3/3)	33.33% (1/3)	0% (0/3)	0% (0/3)	0% (0/3)	100% (3/3)	100% (3/3)	100% (3/3)	100% (3/3)	100% (3/3)	0% (0/3)	0% (0/3)	0% (0/3)	0% (0/3)
		ACON	100% (3/3)	100% (3/3)	100% (3/3)	100% (3/3)	100% (3/3)	100% (3/3)	66.67% (2/3)	0% (0/3)	0% (0/3)	100% (3/3)	100% (3/3)	100% (3/3)	100% (3/3)	100% (3/3)	100% (3/3)	100% (3/3)	66.67% (2/3)	0% (0/3)	100% (3/3)	100% (3/3)	100% (3/3)	100% (3/3)	100% (3/3)	100% (3/3)	100% (3/3)	0% (0/3)	0% (0/3)
		AllTest	100% (3/3)	100% (3/3)	100% (3/3)	100% (3/3)	100% (3/3)	100% (3/3)	33.33% (1/3)	0% (0/3)	0% (0/3)	100% (3/3)	100% (3/3)	100% (3/3)	100% (3/3)	100% (3/3)	100% (3/3)	100% (3/3)	100% (3/3)	0% (0/3)	100% (3/3)	100% (3/3)	100% (3/3)	100% (3/3)	100% (3/3)	100% (3/3)	100% (3/3)	100% (3/3)	0% (0/3)
		Innovita	100% (3/3)	100% (3/3)	100% (3/3)	66.67% (2/3)	0% (0/3)	0% (0/3)	0% (0/3)	0% (0/3)	0% (0/3)	100% (3/3)	100% (3/3)	100% (3/3)	100% (3/3)	33.33% (1/3)	0% (0/3)	0% (0/3)	0% (0/3)	0% (0/3)	100% (3/3)	100% (3/3)	100% (3/3)	100% (3/3)	0% (0/3)	0% (0/3)	0% (0/3)	0% (0/3)	0% (0/3)
		Livzon	100% (3/3)	100% (3/3)	100% (3/3)	0% (0/3)	0% (0/3)	0% (0/3)	0% (0/3)	0% (0/3)	0% (0/3)	100% (3/3)	100% (3/3)	100% (3/3)	100% (3/3)	66.67% (2/3)	0% (0/3)	0% (0/3)	0% (0/3)	0% (0/3)	100% (3/3)	100% (3/3)	100% (3/3)	100% (3/3)	100% (3/3)	0% (0/3)	0% (0/3)	0% (0/3)	0% (0/3)
		Wondfo	100% (3/3)	100% (3/3)	100% (3/3)	66.67% (2/3)	0% (0/3)	0% (0/3)	0% (0/3)	0% (0/3)	0% (0/3)	100% (3/3)	100% (3/3)	100% (3/3)	100% (3/3)	100% (3/3)	0% (0/3)	0% (0/3)	0% (0/3)	0% (0/3)	100% (3/3)	100% (3/3)	100% (3/3)	100% (3/3)	66.67% (2/3)	0% (0/3)	0% (0/3)	0% (0/3)	0% (0/3)
		Vazyme	100% (3/3)	100% (3/3)	100% (3/3)	100% (3/3)	33.33% (1/3)	0% (0/3)	0% (0/3)	0% (0/3)	0% (0/3)	100% (3/3)	100% (3/3)	100% (3/3)	100% (3/3)	100% (3/3)	33.33% (1/3)	0% (0/3)	0% (0/3)	0% (0/3)	100% (3/3)	100% (3/3)	100% (3/3)	100% (3/3)	100% (3/3)	0% (0/3)	0% (0/3)	0% (0/3)	0% (0/3)
		Hotgen	100% (3/3)	100% (3/3)	100% (3/3)	100% (3/3)	33.33% (1/3)	0% (0/3)	0% (0/3)	0% (0/3)	0% (0/3)	100% (3/3)	100% (3/3)	100% (3/3)	100% (3/3)	100% (3/3)	0% (0/3)	0% (0/3)	0% (0/3)	0% (0/3)	100% (3/3)	100% (3/3)	100% (3/3)	100% (3/3)	100% (3/3)	0% (0/3)	0% (0/3)	0% (0/3)	0% (0/3)
		Lepu	100% (3/3)	100% (3/3)	100% (3/3)	33.33% (1/3)	0% (0/3)	0% (0/3)	0% (0/3)	0% (0/3)	0% (0/3)	100% (3/3)	100% (3/3)	100% (3/3)	100% (3/3)	0% (0/3)	0% (0/3)	0% (0/3)	0% (0/3)	0% (0/3)	100% (3/3)	100% (3/3)	100% (3/3)	100% (3/3)	0% (0/3)	0% (0/3)	0% (0/3)	0% (0/3)	0% (0/3)
		Wantai	100% (3/3)	100% (3/3)	100% (3/3)	0% (0/3)	0% (0/3)	0% (0/3)	0% (0/3)	0% (0/3)	0% (0/3)	100% (3/3)	100% (3/3)	100% (3/3)	100% (3/3)	66.67% (2/3)	0% (0/3)	0% (0/3)	0% (0/3)	0% (0/3)	100% (3/3)	100% (3/3)	100% (3/3)	100% (3/3)	0% (0/3)	0% (0/3)	0% (0/3)	0% (0/3)	0% (0/3)
		Orient Gene	100% (3/3)	100% (3/3)	100% (3/3)	100% (3/3)	100% (3/3)	100% (3/3)	0% (0/3)	0% (0/3)	0% (0/3)	100% (3/3)	100% (3/3)	100% (3/3)	100% (3/3)	100% (3/3)	100% (3/3)	0% (0/3)	0% (0/3)	0% (0/3)	100% (3/3)	100% (3/3)	100% (3/3)	100% (3/3)	100% (3/3)	100% (3/3)	100% (3/3)	0% (0/3)	0% (0/3)
		EasyDiagnosis	100% (3/3)	100% (3/3)	100% (3/3)	100% (3/3)	66.67% (2/3)	0% (0/3)	0% (0/3)	0% (0/3)	0% (0/3)	100% (3/3)	100% (3/3)	100% (3/3)	100% (3/3)	66.67% (2/3)	0% (0/3)	0% (0/3)	0% (0/3)	0% (0/3)	100% (3/3)	100% (3/3)	100% (3/3)	100% (3/3)	66.67% (2/3)	0% (0/3)	0% (0/3)	0% (0/3)	0% (0/3)
		Zybio	100% (3/3)	100% (3/3)	100% (3/3)	100% (3/3)	0% (0/3)	0% (0/3)	0% (0/3)	0% (0/3)	0% (0/3)	100% (3/3)	100% (3/3)	100% (3/3)	100% (3/3)	100% (3/3)	0% (0/3)	0% (0/3)	0% (0/3)	0% (0/3)	100% (3/3)	100% (3/3)	100% (3/3)	100% (3/3)	0% (0/3)	0% (0/3)	0% (0/3)	0% (0/3)	0% (0/3)
		AmonMed	100% (3/3)	100% (3/3)	100% (3/3)	0% (0/3)	0% (0/3)	0% (0/3)	0% (0/3)	0% (0/3)	0% (0/3)	100% (3/3)	100% (3/3)	100% (3/3)	100% (3/3)	0% (0/3)	0% (0/3)	0% (0/3)	0% (0/3)	0% (0/3)	100% (3/3)	100% (3/3)	100% (3/3)	0% (0/3)	0% (0/3)	0% (0/3)	0% (0/3)	0% (0/3)	0% (0/3)
		Kanghua	100% (3/3)	100% (3/3)	100% (3/3)	100% (3/3)	100% (3/3)	0% (0/3)	0% (0/3)	0% (0/3)	0% (0/3)	100% (3/3)	100% (3/3)	100% (3/3)	100% (3/3)	100% (3/3)	100% (3/3)	0% (0/3)	0% (0/3)	0% (0/3)	100% (3/3)	100% (3/3)	100% (3/3)	100% (3/3)	100% (3/3)	100% (3/3)	0% (0/3)	0% (0/3)	0% (0/3)
		YHLO	100% (3/3)	100% (3/3)	100% (3/3)	100% (3/3)	0% (0/3)	0% (0/3)	0% (0/3)	0% (0/3)	0% (0/3)	100% (3/3)	100% (3/3)	100% (3/3)	100% (3/3)	66.67% (2/3)	0% (0/3)	0% (0/3)	0% (0/3)	0% (0/3)	100% (3/3)	100% (3/3)	100% (3/3)	100% (3/3)	0% (0/3)	0% (0/3)	0% (0/3)	0% (0/3)	0% (0/3)
		XABT	100% (3/3)	100% (3/3)	33.33% (1/3)	0% (0/3)	0% (0/3)	0% (0/3)	0% (0/3)	0% (0/3)	0% (0/3)	100% (3/3)	100% (3/3)	66.67% (2/3)	0% (0/3)	0% (0/3)	0% (0/3)	0% (0/3)	0% (0/3)	0% (0/3)	100% (3/3)	100% (3/3)	100% (3/3)	0% (0/3)	0% (0/3)	0% (0/3)	0% (0/3)	0% (0/3)	0% (0/3)
	Recombinant N proteins	Detection kits	Wild type strain (ng/mL)								Delta AY.2 sub-lineage (ng/mL)								Delta AY.1/AY.3 sub-lineage (ng/mL)								Omircon BA.1 sub-lineage (ng/mL)								Omicron BA.2 sub-lineage (ng/mL)
			1000	500	250	125	62.5	31.25	15.62	7.81	1000	500	250	125	62.5	31.25	15.62	7.81	1000	500	250	125	62.5	31.25	15.62	7.81	1000	500	250	125	62.5	31.25	15.62	7.81	1000	500	250	125	62.5	31.25	15.62	7.81
		BGI	100% (3/3)	100% (3/3)	100% (3/3)	100% (3/3)	100% (3/3)	100% (3/3)	66.67% (2/3)	0% (0/3)	100% (3/3)	100% (3/3)	100% (3/3)	100% (3/3)	100% (3/3)	100% (3/3)	100% (3/3)	0% (0/3)	100% (3/3)	100% (3/3)	100% (3/3)	100% (3/3)	100% (3/3)	100% (3/3)	0% (0/3)	0% (0/3)	100% (3/3)	100% (3/3)	100% (3/3)	100% (3/3)	100% (3/3)	100% (3/3)	0% (0/3)	0% (0/3)	100% (3/3)	100% (3/3)	100% (3/3)	100% (3/3)	100% (3/3)	66.67% (2/3)	0% (0/3)	0% (0/3)
		Savant	100% (3/3)	100% (3/3)	100% (3/3)	100% (3/3)	100% (3/3)	0% (0/3)	0% (0/3)	0% (0/3)	100% (3/3)	100% (3/3)	100% (3/3)	100% (3/3)	100% (3/3)	100% (3/3)	0% (0/3)	0% (0/3)	100% (3/3)	100% (3/3)	100% (3/3)	100% (3/3)	100% (3/3)	0% (0/3)	0% (0/3)	0% (0/3)	100% (3/3)	100% (3/3)	100% (3/3)	100% (3/3)	100% (3/3)	33.33% (1/3)	0% (0/3)	0% (0/3)	100% (3/3)	100% (3/3)	100% (3/3)	100% (3/3)	100% (3/3)	0% (0/3)	0% (0/3)	0% (0/3)
		Jinwofu	100% (3/3)	100% (3/3)	100% (3/3)	0% (0/3)	0% (0/3)	0% (0/3)	0% (0/3)	0% (0/3)	100% (3/3)	100% (3/3)	100% (3/3)	0% (0/3)	0% (0/3)	0% (0/3)	0% (0/3)	0% (0/3)	100% (3/3)	100% (3/3)	0% (0/3)	0% (0/3)	0% (0/3)	0% (0/3)	0% (0/3)	0% (0/3)	100% (3/3)	100% (3/3)	100% (3/3)	0% (0/3)	0% (0/3)	0% (0/3)	0% (0/3)	0% (0/3)	100% (3/3)	100% (3/3)	100% (3/3)	0% (0/3)	0% (0/3)	0% (0/3)	0% (0/3)	0% (0/3)
		ACON	100% (3/3)	100% (3/3)	100% (3/3)	100% (3/3)	100% (3/3)	100% (3/3)	0% (0/3)	0% (0/3)	100% (3/3)	100% (3/3)	100% (3/3)	100% (3/3)	100% (3/3)	100% (3/3)	0% (0/3)	0% (0/3)	100% (3/3)	100% (3/3)	100% (3/3)	100% (3/3)	100% (3/3)	100% (3/3)	0% (0/3)	0% (0/3)	100% (3/3)	100% (3/3)	100% (3/3)	100% (3/3)	100% (3/3)	100% (3/3)	0% (0/3)	0% (0/3)	100% (3/3)	100% (3/3)	100% (3/3)	100% (3/3)	100% (3/3)	0% (0/3)	0% (0/3)	0% (0/3)
		AllTest	100% (3/3)	100% (3/3)	100% (3/3)	0% (0/3)	0% (0/3)	0% (0/3)	0% (0/3)	0% (0/3)	100% (3/3)	100% (3/3)	100% (3/3)	100% (3/3)	100% (3/3)	0% (0/3)	0% (0/3)	0% (0/3)	100% (3/3)	100% (3/3)	100% (3/3)	0% (0/3)	0% (0/3)	0% (0/3)	0% (0/3)	0% (0/3)	100% (3/3)	100% (3/3)	100% (3/3)	100% (3/3)	33.33% (1/3)	0% (0/3)	0% (0/3)	0% (0/3)	100% (3/3)	100% (3/3)	100% (3/3)	66.67% (2/3)	0% (0/3)	0% (0/3)	0% (0/3)	0% (0/3)
		Innovita	100% (3/3)	100% (3/3)	100% (3/3)	0% (0/3)	0% (0/3)	0% (0/3)	0% (0/3)	0% (0/3)	100% (3/3)	100% (3/3)	100% (3/3)	100% (3/3)	0% (0/3)	0% (0/3)	0% (0/3)	0% (0/3)	100% (3/3)	100% (3/3)	100% (3/3)	0% (0/3)	0% (0/3)	0% (0/3)	0% (0/3)	0% (0/3)	100% (3/3)	100% (3/3)	100% (3/3)	0% (0/3)	0% (0/3)	0% (0/3)	0% (0/3)	0% (0/3)	100% (3/3)	100% (3/3)	100% (3/3)	0% (0/3)	0% (0/3)	0% (0/3)	0% (0/3)	0% (0/3)
		Livzon	100% (3/3)	100% (3/3)	66.67% (2/3)	0% (0/3)	0% (0/3)	0% (0/3)	0% (0/3)	0% (0/3)	100% (3/3)	100% (3/3)	100% (3/3)	0% (0/3)	0% (0/3)	0% (0/3)	0% (0/3)	0% (0/3)	100% (3/3)	100% (3/3)	100% (3/3)	0% (0/3)	0% (0/3)	0% (0/3)	0% (0/3)	0% (0/3)	100% (3/3)	100% (3/3)	100% (3/3)	0% (0/3)	0% (0/3)	0% (0/3)	0% (0/3)	0% (0/3)	100% (3/3)	100% (3/3)	100% (3/3)	0% (0/3)	0% (0/3)	0% (0/3)	0% (0/3)	0% (0/3)
		Wondfo	100% (3/3)	100% (3/3)	100% (3/3)	0% (0/3)	0% (0/3)	0% (0/3)	0% (0/3)	0% (0/3)	100% (3/3)	100% (3/3)	100% (3/3)	100% (3/3)	33.33% (1/3)	0% (0/3)	0% (0/3)	0% (0/3)	100% (3/3)	100% (3/3)	100% (3/3)	0% (0/3)	0% (0/3)	0% (0/3)	0% (0/3)	0% (0/3)	100% (3/3)	100% (3/3)	100% (3/3)	100% (3/3)	0% (0/3)	0% (0/3)	0% (0/3)	0% (0/3)	100% (3/3)	100% (3/3)	100% (3/3)	100% (3/3)	0% (0/3)	0% (0/3)	0% (0/3)	0% (0/3)
		Vazyme	100% (3/3)	100% (3/3)	100% (3/3)	33.33% (1/3)	0% (0/3)	0% (0/3)	0% (0/3)	0% (0/3)	100% (3/3)	100% (3/3)	100% (3/3)	100% (3/3)	0% (0/3)	0% (0/3)	0% (0/3)	0% (0/3)	100% (3/3)	100% (3/3)	0% (0/3)	0% (0/3)	0% (0/3)	0% (0/3)	0% (0/3)	0% (0/3)	100% (3/3)	100% (3/3)	100% (3/3)	0% (0/3)	0% (0/3)	0% (0/3)	0% (0/3)	0% (0/3)	100% (3/3)	100% (3/3)	100% (3/3)	0% (0/3)	0% (0/3)	0% (0/3)	0% (0/3)	0% (0/3)
		Hotgen	100% (3/3)	100% (3/3)	100% (3/3)	0% (0/3)	0% (0/3)	0% (0/3)	0% (0/3)	0% (0/3)	100% (3/3)	100% (3/3)	100% (3/3)	100% (3/3)	100% (3/3)	0% (0/3)	0% (0/3)	0% (0/3)	100% (3/3)	100% (3/3)	100% (3/3)	100% (3/3)	100% (3/3)	0% (0/3)	0% (0/3)	0% (0/3)	100% (3/3)	100% (3/3)	66.67% (2/3)	0% (0/3)	0% (0/3)	0% (0/3)	0% (0/3)	0% (0/3)	100% (3/3)	100% (3/3)	66.67% (2/3)	0% (0/3)	0% (0/3)	0% (0/3)	0% (0/3)	0% (0/3)
		Lepu	100% (3/3)	100% (3/3)	100% (3/3)	0% (0/3)	0% (0/3)	0% (0/3)	0% (0/3)	0% (0/3)	100% (3/3)	100% (3/3)	100% (3/3)	66.67% (2/3)	0% (0/3)	0% (0/3)	0% (0/3)	0% (0/3)	100% (3/3)	100% (3/3)	100% (3/3)	33.33% (1/3)	0% (0/3)	0% (0/3)	0% (0/3)	0% (0/3)	100% (3/3)	100% (3/3)	100% (3/3)	0% (0/3)	0% (0/3)	0% (0/3)	0% (0/3)	0% (0/3)	100% (3/3)	100% (3/3)	100% (3/3)	0% (0/3)	0% (0/3)	0% (0/3)	0% (0/3)	0% (0/3)
		Wantai	100% (3/3)	100% (3/3)	100% (3/3)	0% (0/3)	0% (0/3)	0% (0/3)	0% (0/3)	0% (0/3)	100% (3/3)	100% (3/3)	100% (3/3)	100% (3/3)	0% (0/3)	0% (0/3)	0% (0/3)	0% (0/3)	100% (3/3)	100% (3/3)	100% (3/3)	33.33% (1/3)	0% (0/3)	0% (0/3)	0% (0/3)	0% (0/3)	100% (3/3)	100% (3/3)	100% (3/3)	66.67% (2/3)	0% (0/3)	0% (0/3)	0% (0/3)	0% (0/3)	100% (3/3)	100% (3/3)	100% (3/3)	33.33% (1/3)	0% (0/3)	0% (0/3)	0% (0/3)	0% (0/3)
		Orient Gene	100% (3/3)	100% (3/3)	100% (3/3)	100% (3/3)	100% (3/3)	0% (0/3)	0% (0/3)	0% (0/3)	100% (3/3)	100% (3/3)	100% (3/3)	100% (3/3)	100% (3/3)	100% (3/3)	0% (0/3)	0% (0/3)	100% (3/3)	100% (3/3)	100% (3/3)	100% (3/3)	66.67% (2/3)	0% (0/3)	0% (0/3)	0% (0/3)	100% (3/3)	100% (3/3)	100% (3/3)	100% (3/3)	100% (3/3)	0% (0/3)	0% (0/3)	0% (0/3)	100% (3/3)	100% (3/3)	100% (3/3)	100% (3/3)	100% (3/3)	0% (0/3)	0% (0/3)	0% (0/3)
		EasyDiagnosis	100% (3/3)	100% (3/3)	100% (3/3)	100% (3/3)	33.33% (1/3)	0% (0/3)	0% (0/3)	0% (0/3)	100% (3/3)	100% (3/3)	100% (3/3)	100% (3/3)	100% (3/3)	33.33% (1/3)	0% (0/3)	0% (0/3)	100% (3/3)	100% (3/3)	100% (3/3)	100% (3/3)	0% (0/3)	0% (0/3)	0% (0/3)	0% (0/3)	100% (3/3)	100% (3/3)	100% (3/3)	100% (3/3)	66.67% (2/3)	0% (0/3)	0% (0/3)	0% (0/3)	100% (3/3)	100% (3/3)	100% (3/3)	100% (3/3)	0% (0/3)	0% (0/3)	0% (0/3)	0% (0/3)
		Zybio	100% (3/3)	100% (3/3)	0% (0/3)	0% (0/3)	0% (0/3)	0% (0/3)	0% (0/3)	0% (0/3)	100% (3/3)	100% (3/3)	0% (0/3)	0% (0/3)	0% (0/3)	0% (0/3)	0% (0/3)	0% (0/3)	100% (3/3)	100% (3/3)	100% (3/3)	100% (3/3)	0% (0/3)	0% (0/3)	0% (0/3)	0% (0/3)	100% (3/3)	100% (3/3)	0% (0/3)	0% (0/3)	0% (0/3)	0% (0/3)	0% (0/3)	0% (0/3)	100% (3/3)	100% (3/3)	0% (0/3)	0% (0/3)	0% (0/3)	0% (0/3)	0% (0/3)	0% (0/3)
		AmonMed	100% (3/3)	100% (3/3)	0% (0/3)	0% (0/3)	0% (0/3)	0% (0/3)	0% (0/3)	0% (0/3)	100% (3/3)	100% (3/3)	100% (3/3)	100% (3/3)	0% (0/3)	0% (0/3)	0% (0/3)	0% (0/3)	100% (3/3)	100% (3/3)	0% (0/3)	0% (0/3)	0% (0/3)	0% (0/3)	0% (0/3)	0% (0/3)	100% (3/3)	100% (3/3)	100% (3/3)	100% (3/3)	0% (0/3)	0% (0/3)	0% (0/3)	0% (0/3)	100% (3/3)	100% (3/3)	0% (0/3)	0% (0/3)	0% (0/3)	0% (0/3)	0% (0/3)	0% (0/3)
		Kanghua	100% (3/3)	100% (3/3)	100% (3/3)	100% (3/3)	100% (3/3)	0% (0/3)	0% (0/3)	0% (0/3)	100% (3/3)	100% (3/3)	100% (3/3)	100% (3/3)	100% (3/3)	100% (3/3)	0% (0/3)	0% (0/3)	100% (3/3)	100% (3/3)	100% (3/3)	100% (3/3)	100% (3/3)	0% (0/3)	0% (0/3)	0% (0/3)	100% (3/3)	100% (3/3)	100% (3/3)	100% (3/3)	100% (3/3)	0% (0/3)	0% (0/3)	0% (0/3)	100% (3/3)	100% (3/3)	100% (3/3)	100% (3/3)	100% (3/3)	0% (0/3)	0% (0/3)	0% (0/3)
		YHLO	100% (3/3)	100% (3/3)	0% (0/3)	0% (0/3)	0% (0/3)	0% (0/3)	0% (0/3)	0% (0/3)	100% (3/3)	66.67% (2/3)	0% (0/3)	0% (0/3)	0% (0/3)	0% (0/3)	0% (0/3)	0% (0/3)	100% (3/3)	0% (0/3)	0% (0/3)	0% (0/3)	0% (0/3)	0% (0/3)	0% (0/3)	0% (0/3)	100% (3/3)	66.67% (2/3)	0% (0/3)	0% (0/3)	0% (0/3)	0% (0/3)	0% (0/3)	0% (0/3)	100% (3/3)	0% (0/3)	0% (0/3)	0% (0/3)	0% (0/3)	0% (0/3)	0% (0/3)	0% (0/3)
		XABT	100% (3/3)	0% (0/3)	0% (0/3)	0% (0/3)	0% (0/3)	0% (0/3)	0% (0/3)	0% (0/3)	100% (3/3)	0% (0/3)	0% (0/3)	0% (0/3)	0% (0/3)	0% (0/3)	0% (0/3)	0% (0/3)	100% (3/3)	0% (0/3)	0% (0/3)	0% (0/3)	0% (0/3)	0% (0/3)	0% (0/3)	0% (0/3)	100% (3/3)	0% (0/3)	0% (0/3)	0% (0/3)	0% (0/3)	0% (0/3)	0% (0/3)	0% (0/3)	100% (3/3)	0% (0/3)	0% (0/3)	0% (0/3)	0% (0/3)	0% (0/3)	0% (0/3)	0% (0/3)
